# Supplementary material for: Optimization and Molecular Mechanism of Novel α-Glucosidase Inhibitory Peptides Derived from Camellia Seed Cake through Enzymatic Hydrolysis
Source: Foods. 2023 Jan 13;12(2):393. doi: 10.3390/foods12020393 (PMC9857891; doi:10.3390/foods12020393)
Supplement: Supplementary file 1 [file foods-12-00393-s001.zip]

Archive with 1 entries (1 files):
- foods-2115893-supplementary.pdf
